# Supplementary material for: Herbal medicine use in the districts of Nakapiripirit, Pallisa, Kanungu, and Mukono in Uganda
Source: J Ethnobiol Ethnomed. 2012 Sep 3;8:35. doi: 10.1186/1746-4269-8-35 (PMC3484030; doi:10.1186/1746-4269-8-35)
Supplement: Additional file 1 — Table S1. The most commonly used herbal medicine plants and the diseases that they treat. [file 1746-4269-8-35-S1.xls]

## Sheet: Sheet1
	Abdominal pain	Anemia	Arthritis	Boils	Brucellosis	Burns	Chest pain	Colic pain	Conjunctivitis	Cough	Diarrhea	Ear infection	Enjoka	Whitlow	Febrile convulsions	Eye diseases	Fever	Flu	Fractures	Gastrititis	Headache	Heart problems	HIV/AIDS	Joint pains	Kidney disease	Kiri	Lameness	Body swelling	Malaria	Measles	Meningitis	Muganga	Otitis Media	Pneumonia	Scabies	Snake bite	Splenomegaly	Back pain	Sternum (pain in)	Tonsillitis	Ulcers	Uterus infection	Vomiting	Waist Pain	Spiritts	Worms	Wounds	Yellow fever	Total
Vernonia amygdalina	4			1		1		1		5					3		3	3			1		1			1		1	51	2		1				1	1			1						3	1		86
Aloe spp.	1						1			1											7								30					1						1									42
Azadirachta indica										2	1										2								18	1				1	2														27
Cassia nigricans																					3								13	1	10																		27
Mangifera indica	2									13								1			1								3					2															22
Momordica foetida										5								2			1		1						6					1															16
Carica papaya		1								3	3																		4														1					3	15
Chasmanthera dependens																				1	5								8																				14
Senna occidentalis	1							5																					1							2										2			11
Psidium guajava	1									3	2																1		1					1															9
Warburgia salutaris											2										3								4																				9
Erythrina abyssinica																				1					1																1	3	1			1			8
Physalis peruviana	3												1	1															2					1															8
Vernonia lasiopus	3							1		1			1							1																										1			8
Albizia anthelminthica					1						1																								2											3			7
Bidens pilosa	1	2																																													4		7
Aristolochia elegans																													6																				6
Abrus precatorius										1																			3	1															1				6
Jatropha curcas						1			1	1								1																													2		6
Lantana camara																	1									1			3					1															6
Leonotis nepetifolia	2												1								1								1					1															6
Plectranthus barbatus	3																												1																	2			6
Saba comorensis			1																																								2	3					6
Acacia nilotica										4						1																																	5
Cymbopogon citratus										3								1																1															5
Cymbopogon nardus										5																																							5
Indigofera arrecta	1																																	1					1							1			4
Kitabatabe*	1										3																										1												5
Melia azedarach																					1	1							2		1																		5
Ociumum suave	2																				1																			1								1	5
Aspilia mossambicensis										2			1																1																				4
Conyza floribunda											1																		2													1							4
Cupressus lusitanica										4																																							4
Citrus sinensis										1																	1		2																				4
Digitaria abyssinica																		1	1										1																			1	4
Esiokan*																								3														1											4
Eucalyptus spp.										4																																							4
Eyoroit*												3																					1																4
Lantana trifolia										3																																			1				4
Moringa oleifera	1																												3																				4
Zanthoxylum leprieurii											3																			1																			4
Persea americana	1	2								1																																							4
Tagetes minuta																					3													1															4
Zizyphus mauritiana	1		1								1																																				1		4
Total	28	5	2	1	1	2	1	7	1	62	17	3	4	1	3	1	4	9	1	3	29	1	2	3	1	2	2	1	166	6	11	1	1	12	4	3	2	1	1	3	1	4	4	3	2	13	8	5
